# Supplementary material for: Eight new Arthrinium species from China
Source: MycoKeys. 2018 May 3;(34):1–24. doi: 10.3897/mycokeys.34.24221 (PMC5945706; doi:10.3897/mycokeys.34.24221)
Supplement: XML Treatment for Arthrinium dichotomanthi [file mycokeys.34.24221-treatment3.xml]

<!DOCTYPE tp:taxon-treatment
  PUBLIC "-//TaxonX//DTD Taxonomic Treatment Publishing DTD v0 20100105//EN" "tax-treatment-NSO.dtd">
<tp:taxon-treatment xmlns:tp="http://www.plazi.org/taxpub"><tp:treatment-meta><kwd-group><label>Taxon classification</label><kwd><named-content xmlns:xlink="http://www.w3.org/1999/xlink" content-type="kingdom">Fungi</named-content></kwd><kwd><named-content xmlns:xlink="http://www.w3.org/1999/xlink" content-type="order">Xylariales</named-content></kwd><kwd><named-content xmlns:xlink="http://www.w3.org/1999/xlink" content-type="family">Apiosporaceae</named-content></kwd></kwd-group><mixed-citation publication-type="journal"><person-group><name><surname>Wang</surname><given-names>Mei</given-names></name><name><surname>Tan</surname><given-names>Xiao-Ming</given-names></name><name><surname>Liu</surname><given-names>Fang</given-names></name><name><surname>Cai</surname><given-names>Lei</given-names></name></person-group><article-title>Eight new <italic><tp:taxon-name><tp:taxon-name-part taxon-name-part-type="genus" reg="Arthrinium">Arthrinium</tp:taxon-name-part></tp:taxon-name></italic> species from China</article-title><source>MycoKeys</source><day>3</day><month>5</month><year>2018</year><volume>2018</volume><issue>34</issue><fpage>1</fpage><lpage>24</lpage><pub-id pub-id-type="doi">10.3897/mycokeys.34.24221</pub-id></mixed-citation></tp:treatment-meta><tp:nomenclature><tp:taxon-name>
            <tp:taxon-name-part taxon-name-part-type="genus" reg="Arthrinium">Arthrinium</tp:taxon-name-part>
            <tp:taxon-name-part taxon-name-part-type="species" reg="dichotomanthi">dichotomanthi</tp:taxon-name-part>
            <object-id xmlns:xlink="http://www.w3.org/1999/xlink" content-type="mycobank" xlink:type="simple">824908</object-id>
          </tp:taxon-name><tp:taxon-authority>M. Wang &amp; L. Cai</tp:taxon-authority><tp:taxon-status xmlns:xlink="http://www.w3.org/1999/xlink" xlink:type="simple">sp. nov.</tp:taxon-status><xref ref-type="fig" rid="F5">Figure 5</xref></tp:nomenclature><tp:treatment-sec sec-type="material" id="SECID0EQEDI"><title>Type.</title><p>CHINA, Chongqing, on <italic><tp:taxon-name><tp:taxon-name-part taxon-name-part-type="genus" reg="Dichotomanthus">Dichotomanthus</tp:taxon-name-part> <tp:taxon-name-part taxon-name-part-type="species" reg="tristaniaecarpa">tristaniaecarpa</tp:taxon-name-part></tp:taxon-name></italic>, 20 Dec. 2012, L. Cai, (holotype: <named-content xmlns:xlink="http://www.w3.org/1999/xlink" content-type="dwc:institutional_code" xlink:type="simple">HMAS</named-content> 247185; culture ex-type: <named-content xmlns:xlink="http://www.w3.org/1999/xlink" content-type="dwc:institutional_code" xlink:type="simple">CGMCC</named-content> 3.18332 = LC4950).</p></tp:treatment-sec><tp:treatment-sec sec-type="etymology" id="SECID0ELFDI"><title>Etymology.</title><p>Named after the host from which it was isolated.</p></tp:treatment-sec><tp:treatment-sec sec-type="description" id="SECID0EQFDI"><title>Description.</title><p>Hyphae hyaline, branched, septate, 1.5–5.0 μm diam. Conidiophores reduced to conidiogenous cells. Conidiogenous cells erect, aggregated in clusters on hyphae, hyaline to pale brown, smooth, doliiform to clavate or lageniform, 5.5–11.0 × 3.0–5.0 μm (<italic>x̄</italic> = 7.9 ± 1.4 × 4.0 ± 0.5, n = 30). Conidia brown to dark brown, smooth to finely roughened, globose, subglobose to lenticular, with a longitudinal germ slit, 9.0–15.0 × 6.0–12.0 μm (<italic>x̄</italic> = 12.0 ± 1.4 × 8.5 ± 1.1, n = 50).</p></tp:treatment-sec><tp:treatment-sec sec-type="description" id="SECID0E1FDI"><title>Culture characteristics.</title><p>On <abbrev xmlns:xlink="http://www.w3.org/1999/xlink" xlink:title="potato dextrose agar" id="ABBRID0EAGDI" xlink:type="simple">PDA</abbrev>, colonies umbonate, margin irregular, with sparse aerial mycelia. Colonies creamy-white to greyish without patches reverse, reaching 9 cm in 7 days at 25 °C. On <abbrev xmlns:xlink="http://www.w3.org/1999/xlink" xlink:title="malt extract agar" id="ABBRID0EEGDI" xlink:type="simple">MEA</abbrev>, colonies flat, spreading, surface and reverse pale luteous.</p></tp:treatment-sec><tp:treatment-sec sec-type="Other specimens" id="SECID0EIGDI"><title>Other specimens.</title><p>CHINA, Chongqing, on <italic><tp:taxon-name><tp:taxon-name-part taxon-name-part-type="genus" reg="Dichotomanthus">Dichotomanthus</tp:taxon-name-part> <tp:taxon-name-part taxon-name-part-type="species" reg="tristaniaecarpa">tristaniaecarpa</tp:taxon-name-part></tp:taxon-name></italic>, 20 Dec. 2012, L. Cai, living culture LC8175 = WM529; ibid. living culture LC8176 = WM 530.</p></tp:treatment-sec><tp:treatment-sec sec-type="notes" id="SECID0EZGDI"><title>Notes.</title><p>Three strains representing <italic><tp:taxon-name><tp:taxon-name-part taxon-name-part-type="genus" reg="Arthrinium">A.</tp:taxon-name-part> <tp:taxon-name-part taxon-name-part-type="species" reg="dichotomanthi">dichotomanthi</tp:taxon-name-part></tp:taxon-name></italic> formed a distinct clade closely related to <italic><tp:taxon-name><tp:taxon-name-part taxon-name-part-type="genus" reg="Arthrinium">A.</tp:taxon-name-part> <tp:taxon-name-part taxon-name-part-type="species" reg="phaeospermum">phaeospermum</tp:taxon-name-part></tp:taxon-name></italic> (Corda) M.B. Ellis (99% sequence similarity in <abbrev xmlns:xlink="http://www.w3.org/1999/xlink" xlink:title="transcribed spacer" id="ABBRID0EVHDI" xlink:type="simple">ITS</abbrev>; 96% in <abbrev xmlns:xlink="http://www.w3.org/1999/xlink" xlink:title="beta-tubulin" id="ABBRID0EZHDI" xlink:type="simple">TUB2</abbrev>; 96% in <abbrev xmlns:xlink="http://www.w3.org/1999/xlink" xlink:title="translation elongation factor 1-alpha" id="ABBRID0E4HDI" xlink:type="simple">TEF1</abbrev>), <italic><tp:taxon-name><tp:taxon-name-part taxon-name-part-type="genus" reg="Arthrinium">A.</tp:taxon-name-part> <tp:taxon-name-part taxon-name-part-type="species" reg="serenense">serenense</tp:taxon-name-part></tp:taxon-name></italic> Larrondo &amp; Calvo (99% sequence similarity in <abbrev xmlns:xlink="http://www.w3.org/1999/xlink" xlink:title="transcribed spacer" id="ABBRID0EMIDI" xlink:type="simple">ITS</abbrev>; 95% in <abbrev xmlns:xlink="http://www.w3.org/1999/xlink" xlink:title="beta-tubulin" id="ABBRID0EQIDI" xlink:type="simple">TUB2</abbrev>) and <italic><tp:taxon-name><tp:taxon-name-part taxon-name-part-type="genus" reg="Arthrinium">A.</tp:taxon-name-part> <tp:taxon-name-part taxon-name-part-type="species" reg="saccharicola">saccharicola</tp:taxon-name-part></tp:taxon-name></italic> F. Stevens (99% sequence similarity in <abbrev xmlns:xlink="http://www.w3.org/1999/xlink" xlink:title="transcribed spacer" id="ABBRID0E6IDI" xlink:type="simple">ITS</abbrev>; 95% in <abbrev xmlns:xlink="http://www.w3.org/1999/xlink" xlink:title="beta-tubulin" id="ABBRID0EDJDI" xlink:type="simple">TUB2</abbrev>; 97% in <abbrev xmlns:xlink="http://www.w3.org/1999/xlink" xlink:title="translation elongation factor 1-alpha" id="ABBRID0EHJDI" xlink:type="simple">TEF1</abbrev>). <italic><tp:taxon-name><tp:taxon-name-part taxon-name-part-type="genus" reg="Arthrinium">Arthrinium</tp:taxon-name-part> <tp:taxon-name-part taxon-name-part-type="species" reg="dichotomanthi">dichotomanthi</tp:taxon-name-part></tp:taxon-name></italic> differs from <italic><tp:taxon-name><tp:taxon-name-part taxon-name-part-type="genus" reg="Arthrinium">A.</tp:taxon-name-part> <tp:taxon-name-part taxon-name-part-type="species" reg="phaeospermum">phaeospermum</tp:taxon-name-part></tp:taxon-name></italic> and <italic><tp:taxon-name><tp:taxon-name-part taxon-name-part-type="genus" reg="Arthrinium">A.</tp:taxon-name-part> <tp:taxon-name-part taxon-name-part-type="species" reg="saccharicola">saccharicola</tp:taxon-name-part></tp:taxon-name></italic> in its larger conidia (globose or subglobose, 9.0–15.0 × 6.0–12.0 μm in <italic><tp:taxon-name><tp:taxon-name-part taxon-name-part-type="genus" reg="Arthrinium">A.</tp:taxon-name-part> <tp:taxon-name-part taxon-name-part-type="species" reg="dichotomanthi">dichotomanthi</tp:taxon-name-part></tp:taxon-name></italic> vs. surface view (9–)10(–12) μm diam, side view 6–7 μm diam in <italic><tp:taxon-name><tp:taxon-name-part taxon-name-part-type="genus" reg="Arthrinium">A.</tp:taxon-name-part> <tp:taxon-name-part taxon-name-part-type="species" reg="phaeospermum">phaeospermum</tp:taxon-name-part></tp:taxon-name></italic>, surface view (7–)8–9(–10) μm diam, side view (4–)5(–6) μm diam in <italic><tp:taxon-name><tp:taxon-name-part taxon-name-part-type="genus" reg="Arthrinium">A.</tp:taxon-name-part> <tp:taxon-name-part taxon-name-part-type="species" reg="saccharicola">saccharicola</tp:taxon-name-part></tp:taxon-name></italic>) and from <italic><tp:taxon-name><tp:taxon-name-part taxon-name-part-type="genus" reg="Arthrinium">A.</tp:taxon-name-part> <tp:taxon-name-part taxon-name-part-type="species" reg="serenense">serenense</tp:taxon-name-part></tp:taxon-name></italic> by the absence of odour on the <abbrev xmlns:xlink="http://www.w3.org/1999/xlink" xlink:title="malt extract agar" id="ABBRID0EYLDI" xlink:type="simple">MEA</abbrev> colony (Larrondo 1990).</p><fig id="F5" position="float" orientation="portrait"><label>Figure 5.</label><caption><p>
                <italic><tp:taxon-name><tp:taxon-name-part taxon-name-part-type="genus" reg="Arthrinium">Arthrinium</tp:taxon-name-part> <tp:taxon-name-part taxon-name-part-type="species" reg="dichotomanthi">dichotomanthi</tp:taxon-name-part></tp:taxon-name></italic> (from ex-holotype strain <named-content xmlns:xlink="http://www.w3.org/1999/xlink" content-type="dwc:institutional_code" xlink:type="simple">CGMCC</named-content> 3.18332) <bold>A–B</bold> 7 d old cultures on <abbrev xmlns:xlink="http://www.w3.org/1999/xlink" xlink:title="potato dextrose agar" id="ABBRID0EWMDI" xlink:type="simple">PDA</abbrev> <bold>C</bold> Colony on <abbrev xmlns:xlink="http://www.w3.org/1999/xlink" xlink:title="malt extract agar" id="ABBRID0E3MDI" xlink:type="simple">MEA</abbrev> producing conidia masses <bold>D–F</bold> Conidiogenous cells giving rise to conidia <bold>G</bold> Conidia. Scale bars = 10 μm.</p></caption><graphic xmlns:xlink="http://www.w3.org/1999/xlink" xlink:href="mycokeys-34-001-g005.jpg" position="float" orientation="portrait" xlink:type="simple" id="oo_200820.jpg"/></fig></tp:treatment-sec></tp:taxon-treatment>
