# Supplementary material for: Eight new Arthrinium species from China
Source: MycoKeys. 2018 May 3;(34):1–24. doi: 10.3897/mycokeys.34.24221 (PMC5945706; doi:10.3897/mycokeys.34.24221)
Supplement: XML Treatment for Arthrinium guizhouense [file mycokeys.34.24221-treatment4.xml]

<!DOCTYPE tp:taxon-treatment
  PUBLIC "-//TaxonX//DTD Taxonomic Treatment Publishing DTD v0 20100105//EN" "tax-treatment-NSO.dtd">
<tp:taxon-treatment xmlns:tp="http://www.plazi.org/taxpub"><tp:treatment-meta><kwd-group><label>Taxon classification</label><kwd><named-content xmlns:xlink="http://www.w3.org/1999/xlink" content-type="kingdom">Fungi</named-content></kwd><kwd><named-content xmlns:xlink="http://www.w3.org/1999/xlink" content-type="order">Xylariales</named-content></kwd><kwd><named-content xmlns:xlink="http://www.w3.org/1999/xlink" content-type="family">Apiosporaceae</named-content></kwd></kwd-group><mixed-citation publication-type="journal"><person-group><name><surname>Wang</surname><given-names>Mei</given-names></name><name><surname>Tan</surname><given-names>Xiao-Ming</given-names></name><name><surname>Liu</surname><given-names>Fang</given-names></name><name><surname>Cai</surname><given-names>Lei</given-names></name></person-group><article-title>Eight new <italic><tp:taxon-name><tp:taxon-name-part taxon-name-part-type="genus" reg="Arthrinium">Arthrinium</tp:taxon-name-part></tp:taxon-name></italic> species from China</article-title><source>MycoKeys</source><day>3</day><month>5</month><year>2018</year><volume>2018</volume><issue>34</issue><fpage>1</fpage><lpage>24</lpage><pub-id pub-id-type="doi">10.3897/mycokeys.34.24221</pub-id></mixed-citation></tp:treatment-meta><tp:nomenclature><tp:taxon-name>
            <tp:taxon-name-part taxon-name-part-type="genus" reg="Arthrinium">Arthrinium</tp:taxon-name-part>
            <tp:taxon-name-part taxon-name-part-type="species" reg="guizhouense">guizhouense</tp:taxon-name-part>
            <object-id xmlns:xlink="http://www.w3.org/1999/xlink" content-type="mycobank" xlink:type="simple">824909</object-id>
          </tp:taxon-name><tp:taxon-authority>M. Wang &amp; L. Cai</tp:taxon-authority><tp:taxon-status xmlns:xlink="http://www.w3.org/1999/xlink" xlink:type="simple">sp. nov.</tp:taxon-status><xref ref-type="fig" rid="F6">Figure 6</xref><!--PageBreak--></tp:nomenclature><tp:treatment-sec sec-type="material" id="SECID0EXODI"><title>Type.</title><p>CHINA, Guizhou Province, from the air in karst cave, 23 Jul. 2014, Z.F. Zhang, (holotype: <named-content xmlns:xlink="http://www.w3.org/1999/xlink" content-type="dwc:institutional_code" xlink:type="simple">HMAS</named-content> 247188; culture ex-type: <named-content xmlns:xlink="http://www.w3.org/1999/xlink" content-type="dwc:institutional_code" xlink:type="simple">CGMCC</named-content> 3.18334 = LC5322).</p></tp:treatment-sec><tp:treatment-sec sec-type="etymology" id="SECID0EHPDI"><title>Etymology.</title><p>Named after the province where type was collected, Guizhou province.</p></tp:treatment-sec><tp:treatment-sec sec-type="description" id="SECID0EMPDI"><title>Description.</title><p>Hyphae hyaline, branched, septate, 1.5–5.0 μm diam. Conidiophores reduced to conidiogenous cells. Conidiogenous cells erect, aggregated in clusters on hy<!--PageBreak-->phae, pale brown, smooth, subglobose, ampulliform or doliiform, 3.5–8.0 × 3.0 – 4.5 μm (<italic>x̄</italic> =5.1 ± 1.08 × 3.7 ± 0.49, n = 30). Conidia dark brown to black, smooth to finely roughened, globose or subglobose, occasionally elongated to ellipsoidal, with a longitudinal, hyaline, thin, germ slit, 5.0–7.5 × 4.0–7.0 μm (<italic>x̄</italic> = 6.1 ± 0.5 × 5.5 ± 0.6, n = 50).</p></tp:treatment-sec><tp:treatment-sec sec-type="description" id="SECID0EYPDI"><title>Culture characteristics.</title><p>On <abbrev xmlns:xlink="http://www.w3.org/1999/xlink" xlink:title="potato dextrose agar" id="ABBRID0E5PDI" xlink:type="simple">PDA</abbrev>, colonies flat, woolly, margin circular, with moderate aerial mycelia, surface initially white, becoming greyish and reverse with black patches, reaching 9 cm in 9 days at 25 °C. On <abbrev xmlns:xlink="http://www.w3.org/1999/xlink" xlink:title="malt extract agar" id="ABBRID0ECQDI" xlink:type="simple">MEA</abbrev>, surface dirty white with patches of olivaceous-grey and reverse greyish.</p></tp:treatment-sec><tp:treatment-sec sec-type="material" id="SECID0EGQDI"><title>Other specimens examined.</title><p>CHINA, Guizhou Province, from the air in karst cave, 23 Jul. 2014, Z.F. Zhang, living culture LC5318.</p></tp:treatment-sec><tp:treatment-sec sec-type="notes" id="SECID0ELQDI"><title>Notes.</title><p>
            <italic><tp:taxon-name><tp:taxon-name-part taxon-name-part-type="genus" reg="Arthrinium">Arthrinium</tp:taxon-name-part> <tp:taxon-name-part taxon-name-part-type="species" reg="guizhouense">guizhouense</tp:taxon-name-part></tp:taxon-name></italic> is closely related to <italic><tp:taxon-name><tp:taxon-name-part taxon-name-part-type="genus" reg="Arthrinium">A.</tp:taxon-name-part> <tp:taxon-name-part taxon-name-part-type="species" reg="sacchari">sacchari</tp:taxon-name-part></tp:taxon-name></italic> (Speg.) M.B. Ellis (99% sequence similarity in <abbrev xmlns:xlink="http://www.w3.org/1999/xlink" xlink:title="transcribed spacer" id="ABBRID0EHRDI" xlink:type="simple">ITS</abbrev>; 99% in <abbrev xmlns:xlink="http://www.w3.org/1999/xlink" xlink:title="beta-tubulin" id="ABBRID0ELRDI" xlink:type="simple">TUB2</abbrev>; 94% in <abbrev xmlns:xlink="http://www.w3.org/1999/xlink" xlink:title="translation elongation factor 1-alpha" id="ABBRID0EPRDI" xlink:type="simple">TEF1</abbrev>). Morphologically, <italic><tp:taxon-name><tp:taxon-name-part taxon-name-part-type="genus" reg="Arthrinium">A.</tp:taxon-name-part> <tp:taxon-name-part taxon-name-part-type="species" reg="guizhouense">guizhouense</tp:taxon-name-part></tp:taxon-name></italic> and <italic><tp:taxon-name><tp:taxon-name-part taxon-name-part-type="genus" reg="Arthrinium">A.</tp:taxon-name-part> <tp:taxon-name-part taxon-name-part-type="species" reg="sacchari">sacchari</tp:taxon-name-part></tp:taxon-name></italic> are very similar in conidial size, but <italic><tp:taxon-name><tp:taxon-name-part taxon-name-part-type="genus" reg="Arthrinium">A.</tp:taxon-name-part> <tp:taxon-name-part taxon-name-part-type="species" reg="guizhouensis">guizhouensis</tp:taxon-name-part></tp:taxon-name></italic> produces relatively shorter conidiogenous cells (3.5–8.0 μm in <italic><tp:taxon-name><tp:taxon-name-part taxon-name-part-type="genus" reg="Arthrinium">A.</tp:taxon-name-part> <tp:taxon-name-part taxon-name-part-type="species" reg="guizhouense">guizhouense</tp:taxon-name-part></tp:taxon-name></italic> vs. 5–12 μm in <italic><tp:taxon-name><tp:taxon-name-part taxon-name-part-type="genus" reg="Arthrinium">A.</tp:taxon-name-part> <tp:taxon-name-part taxon-name-part-type="species" reg="sacchari">sacchari</tp:taxon-name-part></tp:taxon-name></italic>).</p><fig id="F6" position="float" orientation="portrait"><label>Figure 6.</label><caption><p>
                <italic><tp:taxon-name><tp:taxon-name-part taxon-name-part-type="genus" reg="Arthrinium">Arthrinium</tp:taxon-name-part> <tp:taxon-name-part taxon-name-part-type="species" reg="guizhouense">guizhouense</tp:taxon-name-part></tp:taxon-name></italic> (from ex-holotype strain <named-content xmlns:xlink="http://www.w3.org/1999/xlink" content-type="dwc:institutional_code" xlink:type="simple">CGMCC</named-content> 3.18334) <bold>A–B</bold> 6 d old cultures on <abbrev xmlns:xlink="http://www.w3.org/1999/xlink" xlink:title="potato dextrose agar" id="ABBRID0EEUDI" xlink:type="simple">PDA</abbrev> <bold>C</bold> Colony on <abbrev xmlns:xlink="http://www.w3.org/1999/xlink" xlink:title="malt extract agar" id="ABBRID0EKUDI" xlink:type="simple">MEA</abbrev> producing conidia masses <bold>D–H</bold> Conidiogenous cells giving rise to conidia <bold>I</bold> Conidia. Scale bars = 10 μm.</p></caption><graphic xmlns:xlink="http://www.w3.org/1999/xlink" xlink:href="mycokeys-34-001-g006.jpg" position="float" orientation="portrait" xlink:type="simple" id="oo_200822.jpg"/></fig></tp:treatment-sec></tp:taxon-treatment>
