# Supplementary material for: Eight new Arthrinium species from China
Source: MycoKeys. 2018 May 3;(34):1–24. doi: 10.3897/mycokeys.34.24221 (PMC5945706; doi:10.3897/mycokeys.34.24221)
Supplement: XML Treatment for Arthrinium jiangxiense [file mycokeys.34.24221-treatment5.xml]

<!DOCTYPE tp:taxon-treatment
  PUBLIC "-//TaxonX//DTD Taxonomic Treatment Publishing DTD v0 20100105//EN" "tax-treatment-NSO.dtd">
<tp:taxon-treatment xmlns:tp="http://www.plazi.org/taxpub"><tp:treatment-meta><kwd-group><label>Taxon classification</label><kwd><named-content xmlns:xlink="http://www.w3.org/1999/xlink" content-type="kingdom">Fungi</named-content></kwd><kwd><named-content xmlns:xlink="http://www.w3.org/1999/xlink" content-type="order">Xylariales</named-content></kwd><kwd><named-content xmlns:xlink="http://www.w3.org/1999/xlink" content-type="family">Apiosporaceae</named-content></kwd></kwd-group><mixed-citation publication-type="journal"><person-group><name><surname>Wang</surname><given-names>Mei</given-names></name><name><surname>Tan</surname><given-names>Xiao-Ming</given-names></name><name><surname>Liu</surname><given-names>Fang</given-names></name><name><surname>Cai</surname><given-names>Lei</given-names></name></person-group><article-title>Eight new <italic><tp:taxon-name><tp:taxon-name-part taxon-name-part-type="genus" reg="Arthrinium">Arthrinium</tp:taxon-name-part></tp:taxon-name></italic> species from China</article-title><source>MycoKeys</source><day>3</day><month>5</month><year>2018</year><volume>2018</volume><issue>34</issue><fpage>1</fpage><lpage>24</lpage><pub-id pub-id-type="doi">10.3897/mycokeys.34.24221</pub-id></mixed-citation></tp:treatment-meta><tp:nomenclature><tp:taxon-name>
            <tp:taxon-name-part taxon-name-part-type="genus" reg="Arthrinium">Arthrinium</tp:taxon-name-part>
            <tp:taxon-name-part taxon-name-part-type="species" reg="jiangxiense">jiangxiense</tp:taxon-name-part>
            <object-id xmlns:xlink="http://www.w3.org/1999/xlink" content-type="mycobank" xlink:type="simple">824910</object-id>
          </tp:taxon-name><tp:taxon-authority>M. Wang &amp; L. Cai</tp:taxon-authority><tp:taxon-status xmlns:xlink="http://www.w3.org/1999/xlink" xlink:type="simple">sp. nov.</tp:taxon-status><xref ref-type="fig" rid="F7">Figure 7</xref></tp:nomenclature><tp:treatment-sec sec-type="material" id="SECID0EEWDI"><title>Type.</title><p>CHINA, Jiangxi Province, on <italic><tp:taxon-name><tp:taxon-name-part taxon-name-part-type="genus" reg="Maesa">Maesa</tp:taxon-name-part></tp:taxon-name></italic> sp., 05 Sept. 2013, Y.H. Gao, (holotype: <named-content xmlns:xlink="http://www.w3.org/1999/xlink" content-type="dwc:institutional_code" xlink:type="simple">HMAS</named-content> 247183; culture ex-type: CGMCC3.18381 = LC4577).</p></tp:treatment-sec><tp:treatment-sec sec-type="etymology" id="SECID0EWWDI"><title>Etymology.</title><p>Named after the province where the most strains of this species were collected, Jiangxi.</p></tp:treatment-sec><tp:treatment-sec sec-type="description" id="SECID0E2WDI"><title>Description.</title><p>Hyphae hyaline, branched, septate, 1.5–5.0 μm diam. Conidiophores reduced to conidiogenous cells. Conidiogenous cells erect, scattered or aggregated in clusters on hyphae, hyaline to pale brown, smooth, ampulliform, 6.0–15.0 × 2.5–5.0 μm (<italic>x̄</italic> = 9.7 ± 2.6 × 3.7 ± 0.6, n = 30), apical neck 2.5–6.0 μm long, basal part 3.0–9.0 μm long. Conidia brown, smooth to finely roughened, granular, globose to ellipsoid in surface view, 7.5–10.0 μm diam (<italic>x̄</italic> = 8.7 ± 0.6, n = 50), lenticular in side view, with longitudinal, pale germ slit, 4.5–7.0 μm diam (<italic>x̄</italic> = 5.8 ± 0.6, n = 50). Sterile cells forming on solitary loci on hyphae, brown, finely roughened, subcylindrical to clavate.</p></tp:treatment-sec><tp:treatment-sec sec-type="description" id="SECID0EHXDI"><title>Culture characteristics.</title><p>On <abbrev xmlns:xlink="http://www.w3.org/1999/xlink" xlink:title="potato dextrose agar" id="ABBRID0ENXDI" xlink:type="simple">PDA</abbrev>, colonies flat, woolly, margin circular, with sparse aerial mycelia, initially white, becoming greyish due to sporulation, reaching 9 cm in 10 days at 25 °C, on <abbrev xmlns:xlink="http://www.w3.org/1999/xlink" xlink:title="malt extract agar" id="ABBRID0ERXDI" xlink:type="simple">MEA</abbrev>, sienna with patches of luteous, reverse luteous to sienna.</p></tp:treatment-sec><tp:treatment-sec sec-type="material" id="SECID0EVXDI"><title>Other specimens examined.</title><p>CHINA, Hunan Province, on bamboo, 22 Sept. 2010, L. Cai, living culture LC2831; Jiangxi Province, on <italic><tp:taxon-name><tp:taxon-name-part taxon-name-part-type="genus" reg="Phyllostachys">Phyllostachys</tp:taxon-name-part></tp:taxon-name></italic> sp., 05 Sept. 2013, Y.H. Gao, living culture LC4494; on <italic><tp:taxon-name><tp:taxon-name-part taxon-name-part-type="genus" reg="Phyllostachys">Phyllostachys</tp:taxon-name-part></tp:taxon-name></italic> sp., 22 Apr. 2013, Q. Chen, living culture LC4993; ibid. living culture LC4497; ibid. living culture LC5001; ibid. living culture LC5004; on <italic><tp:taxon-name><tp:taxon-name-part taxon-name-part-type="genus" reg="Imperata">Imperata</tp:taxon-name-part> <tp:taxon-name-part taxon-name-part-type="species" reg="cylindrical">cylindrical</tp:taxon-name-part></tp:taxon-name></italic>, 22 Apr. 2013, Q. Chen, living culture LC5015; on <italic><tp:taxon-name><tp:taxon-name-part taxon-name-part-type="genus" reg="Maesa">Maesa</tp:taxon-name-part></tp:taxon-name></italic> sp., 05 Sept. 2013, Y.H. Gao, living culture LC4541; on <italic><tp:taxon-name><tp:taxon-name-part taxon-name-part-type="genus" reg="Machilus">Machilus</tp:taxon-name-part></tp:taxon-name></italic> sp., 05 Sept. 2013, Y.H. Gao, living culture LC4547; on <italic><tp:taxon-name><tp:taxon-name-part taxon-name-part-type="genus" reg="Camellia">Camellia</tp:taxon-name-part> <tp:taxon-name-part taxon-name-part-type="species" reg="sinensis">sinensis</tp:taxon-name-part></tp:taxon-name></italic>, 05 Sept. 2013, Y.H. Gao, living culture LC4578; on bamboo, 01 Jul. 2016, J.E. Huang, living <!--PageBreak-->culture LC7104; ibid. living culture LC7154; ibid. living culture LC7156; ibid. living culture LC7275.</p></tp:treatment-sec><tp:treatment-sec sec-type="notes" id="SECID0EPZDI"><title>Notes.</title><p>Two strains representing <italic><tp:taxon-name><tp:taxon-name-part taxon-name-part-type="genus" reg="Arthrinium">Arthrinium</tp:taxon-name-part> <tp:taxon-name-part taxon-name-part-type="species" reg="jiangxiense">jiangxiense</tp:taxon-name-part></tp:taxon-name></italic> clustered in a well-supported clade and appeared closely related to <italic><tp:taxon-name><tp:taxon-name-part taxon-name-part-type="genus" reg="Arthrinium">A.</tp:taxon-name-part> <tp:taxon-name-part taxon-name-part-type="species" reg="camelliae-sinensis">camelliae-sinensis</tp:taxon-name-part></tp:taxon-name></italic> (97% sequence similarity in <abbrev xmlns:xlink="http://www.w3.org/1999/xlink" xlink:title="transcribed spacer" id="ABBRID0EL1DI" xlink:type="simple">ITS</abbrev>; 94% in <abbrev xmlns:xlink="http://www.w3.org/1999/xlink" xlink:title="beta-tubulin" id="ABBRID0EP1DI" xlink:type="simple">TUB2</abbrev>; 94% in <abbrev xmlns:xlink="http://www.w3.org/1999/xlink" xlink:title="translation elongation factor 1-alpha" id="ABBRID0ET1DI" xlink:type="simple">TEF1</abbrev>). While <italic><tp:taxon-name><tp:taxon-name-part taxon-name-part-type="genus" reg="Arthrinium">A.</tp:taxon-name-part> <tp:taxon-name-part taxon-name-part-type="species" reg="jiangxiensis">jiangxiensis</tp:taxon-name-part></tp:taxon-name></italic> is distinct from <italic><tp:taxon-name><tp:taxon-name-part taxon-name-part-type="genus" reg="Arthrinium">A.</tp:taxon-name-part> <tp:taxon-name-part taxon-name-part-type="species" reg="camelliae-sinensis">camelliae-sinensis</tp:taxon-name-part></tp:taxon-name></italic> in its smaller conidia (surface view 7.5–10.0 μm diam, side view 4.5–7.0 μm diam in <italic><tp:taxon-name><tp:taxon-name-part taxon-name-part-type="genus" reg="Arthrinium">A.</tp:taxon-name-part> <tp:taxon-name-part taxon-name-part-type="species" reg="jiangxiensis">jiangxiensis</tp:taxon-name-part></tp:taxon-name></italic> vs. globose or subglobose, 9.0–13.5 × 7.0–12.0 μm in <italic><tp:taxon-name><tp:taxon-name-part taxon-name-part-type="genus" reg="Arthrinium">A.</tp:taxon-name-part> <tp:taxon-name-part taxon-name-part-type="species" reg="camelliae-sinensis">camelliae-sinensis</tp:taxon-name-part></tp:taxon-name></italic>) and conidiogenous cell arrangements (conidiogenous cells scattered on hyphae vs. aggregated irregularly on hyphae in <italic><tp:taxon-name><tp:taxon-name-part taxon-name-part-type="genus" reg="Arthrinium">A.</tp:taxon-name-part> <tp:taxon-name-part taxon-name-part-type="species" reg="jiangxiense">jiangxiense</tp:taxon-name-part></tp:taxon-name></italic>).</p><fig id="F7" position="float" orientation="portrait"><label>Figure 7.</label><caption><p>
                <italic><tp:taxon-name><tp:taxon-name-part taxon-name-part-type="genus" reg="Arthrinium">Arthrinium</tp:taxon-name-part> <tp:taxon-name-part taxon-name-part-type="species" reg="jiangxiense">jiangxiense</tp:taxon-name-part></tp:taxon-name></italic> (from ex-holotype strain <named-content xmlns:xlink="http://www.w3.org/1999/xlink" content-type="dwc:institutional_code" xlink:type="simple">CGMCC</named-content> 3.18381) <bold>A–B</bold> 5 d old cultures on <abbrev xmlns:xlink="http://www.w3.org/1999/xlink" xlink:title="potato dextrose agar" id="ABBRID0EI4DI" xlink:type="simple">PDA</abbrev> <bold>C</bold> Colony on <abbrev xmlns:xlink="http://www.w3.org/1999/xlink" xlink:title="malt extract agar" id="ABBRID0EO4DI" xlink:type="simple">MEA</abbrev> producing conidia masses <bold>D–F</bold> Conidiogenous cells giving rise to conidia <bold>G</bold> Elongated conidia <bold>H</bold> Conidia. Scale bars = 10 μm.</p></caption><graphic xmlns:xlink="http://www.w3.org/1999/xlink" xlink:href="mycokeys-34-001-g007.jpg" position="float" orientation="portrait" xlink:type="simple" id="oo_200824.jpg"/></fig></tp:treatment-sec></tp:taxon-treatment>
