# Supplementary material for: Eight new Arthrinium species from China
Source: MycoKeys. 2018 May 3;(34):1–24. doi: 10.3897/mycokeys.34.24221 (PMC5945706; doi:10.3897/mycokeys.34.24221)
Supplement: XML Treatment for Arthrinium obovatum [file mycokeys.34.24221-treatment6.xml]

<!DOCTYPE tp:taxon-treatment
  PUBLIC "-//TaxonX//DTD Taxonomic Treatment Publishing DTD v0 20100105//EN" "tax-treatment-NSO.dtd">
<tp:taxon-treatment xmlns:tp="http://www.plazi.org/taxpub"><tp:treatment-meta><kwd-group><label>Taxon classification</label><kwd><named-content xmlns:xlink="http://www.w3.org/1999/xlink" content-type="kingdom">Fungi</named-content></kwd><kwd><named-content xmlns:xlink="http://www.w3.org/1999/xlink" content-type="order">Xylariales</named-content></kwd><kwd><named-content xmlns:xlink="http://www.w3.org/1999/xlink" content-type="family">Apiosporaceae</named-content></kwd></kwd-group><mixed-citation publication-type="journal"><person-group><name><surname>Wang</surname><given-names>Mei</given-names></name><name><surname>Tan</surname><given-names>Xiao-Ming</given-names></name><name><surname>Liu</surname><given-names>Fang</given-names></name><name><surname>Cai</surname><given-names>Lei</given-names></name></person-group><article-title>Eight new <italic><tp:taxon-name><tp:taxon-name-part taxon-name-part-type="genus" reg="Arthrinium">Arthrinium</tp:taxon-name-part></tp:taxon-name></italic> species from China</article-title><source>MycoKeys</source><day>3</day><month>5</month><year>2018</year><volume>2018</volume><issue>34</issue><fpage>1</fpage><lpage>24</lpage><pub-id pub-id-type="doi">10.3897/mycokeys.34.24221</pub-id></mixed-citation></tp:treatment-meta><tp:nomenclature><tp:taxon-name>
            <tp:taxon-name-part taxon-name-part-type="genus" reg="Arthrinium">Arthrinium</tp:taxon-name-part>
            <tp:taxon-name-part taxon-name-part-type="species" reg="obovatum">obovatum</tp:taxon-name-part>
            <object-id xmlns:xlink="http://www.w3.org/1999/xlink" content-type="mycobank" xlink:type="simple">824911</object-id>
          </tp:taxon-name><tp:taxon-authority>M. Wang &amp; L. Cai</tp:taxon-authority><tp:taxon-status xmlns:xlink="http://www.w3.org/1999/xlink" xlink:type="simple">sp. nov.</tp:taxon-status><xref ref-type="fig" rid="F8">Figure 8</xref><!--PageBreak--></tp:nomenclature><tp:treatment-sec sec-type="material" id="SECID0EL6DI"><title>Type.</title><p>CHINA, Chongqing, on <italic><tp:taxon-name><tp:taxon-name-part taxon-name-part-type="genus" reg="Lithocarpus">Lithocarpus</tp:taxon-name-part></tp:taxon-name></italic> sp., 20 Dec. 2012, L. Cai, (holotype: <named-content xmlns:xlink="http://www.w3.org/1999/xlink" content-type="dwc:institutional_code" xlink:type="simple">HMAS</named-content> 247184; culture ex-type: <named-content xmlns:xlink="http://www.w3.org/1999/xlink" content-type="dwc:institutional_code" xlink:type="simple">CGMCC</named-content> 3.18331 = LC4940).</p></tp:treatment-sec><tp:treatment-sec sec-type="etymology" id="SECID0EDAAK"><title>Etymology.</title><p>Referring to the production of the large obovoid conidia.</p></tp:treatment-sec><tp:treatment-sec sec-type="description" id="SECID0EIAAK"><title>Description.</title><p>Hyphae hyaline to pale brown, branched, septate, 1.5–5.0 μm diam. Conidiophores reduced to conidiogenous cells. Conidiogenous cells erect, aggregated in clusters on hyphae, pale brown, smooth, subcylindrical or clavate, 5.5–13.5 × 2.5–5.0 μm (<italic>x̄</italic> = 8.7 ± 2.4 × 3.6 ± 0.6, n = 30). Conidia dark brown, <!--PageBreak-->roughened, globose to subglobose, 11.0–16.5 μm (<italic>x̄</italic> = 13.8 ± 1.5, n = 50) in diam.; obovoid, 16.0–31.0 × 9.0–16.0 μm (<italic>x̄</italic> = 23.0 ± 2.7 × 12.7 ± 1.4, n = 50), occasionally elongated to ellipsoidal.</p></tp:treatment-sec><tp:treatment-sec sec-type="description" id="SECID0EWAAK"><title>Culture characteristics.</title><p>On <abbrev xmlns:xlink="http://www.w3.org/1999/xlink" xlink:title="potato dextrose agar" id="ABBRID0E3AAK" xlink:type="simple">PDA</abbrev>, colonies flat, spreading, margin circular, initially white, becoming olivaceous-grey on surface, reverse smoke-grey with patches of olivaceous grey, reaching 9 cm in 7 days at 25 °C. On <abbrev xmlns:xlink="http://www.w3.org/1999/xlink" xlink:title="malt extract agar" id="ABBRID0EABAK" xlink:type="simple">MEA</abbrev>, surface olivaceous grey in the central and luteous around, reverse with patches of olivaceous grey.</p></tp:treatment-sec><tp:treatment-sec sec-type="material" id="SECID0EEBAK"><title>Other specimens examined.</title><p>CHINA, Chongqing, on <italic><tp:taxon-name><tp:taxon-name-part taxon-name-part-type="genus" reg="Lithocarpus">Lithocarpus</tp:taxon-name-part></tp:taxon-name></italic> sp., 20 Dec. 2012, L. Cai, living culture LC8177; ibid. living culture LC8178.</p></tp:treatment-sec><tp:treatment-sec sec-type="notes" id="SECID0ERBAK"><title>Notes.</title><p>
            <italic><tp:taxon-name><tp:taxon-name-part taxon-name-part-type="genus" reg="Arthrinium">Arthrinium</tp:taxon-name-part> <tp:taxon-name-part taxon-name-part-type="species" reg="obovatum">obovatum</tp:taxon-name-part></tp:taxon-name></italic> is the only species that produces obovoid conidia (Figure <xref ref-type="fig" rid="F8">8F</xref>) in this genus, a character distinctly different from other species (<xref ref-type="bibr" rid="B12">Ellis 1965</xref>, <xref ref-type="bibr" rid="B14">1976</xref>, <xref ref-type="bibr" rid="B16">Gjaerum 1967</xref>, <xref ref-type="bibr" rid="B37">Pollack and Benjamin 1969</xref>, <xref ref-type="bibr" rid="B21">Hudson et al. 1976</xref>, <xref ref-type="bibr" rid="B4">Calvo and Guarro 1980</xref>, <xref ref-type="bibr" rid="B27">Khan and Sullia 1980</xref>, <xref ref-type="bibr" rid="B43">Samuels et al. 1981</xref>, <xref ref-type="bibr" rid="B1">von Arx 1981</xref>, <xref ref-type="bibr" rid="B29">Koskela 1983</xref>, <xref ref-type="bibr" rid="B28">Kirk 1986</xref>, <xref ref-type="bibr" rid="B30">Larrando and Calvo 1990</xref>, <xref ref-type="bibr" rid="B31">1992</xref>, <xref ref-type="bibr" rid="B34">Müller 1992</xref>, <xref ref-type="bibr" rid="B2">Bhat and Kendrick 1993</xref>, <xref ref-type="bibr" rid="B23">Hyde et al. 1998</xref>, <xref ref-type="bibr" rid="B26">Jones et al. 2009</xref>, <xref ref-type="bibr" rid="B48">Singh et al. 2012</xref>, Crous et al. 2013, <xref ref-type="bibr" rid="B9">2015</xref>, <xref ref-type="bibr" rid="B46">Sharma et al. 2014</xref>, <xref ref-type="bibr" rid="B45">Senanayake et al. 2015</xref>, <xref ref-type="bibr" rid="B45">Senanayake et al. 2015</xref>, <xref ref-type="bibr" rid="B24">Hyde et al. 2016</xref>, Dai et al. 2016a, b).</p><fig id="F8" position="float" orientation="portrait"><label>Figure 8.</label><caption><p>
                <italic><tp:taxon-name><tp:taxon-name-part taxon-name-part-type="genus" reg="Arthrinium">Arthrinium</tp:taxon-name-part> <tp:taxon-name-part taxon-name-part-type="species" reg="obovatum">obovatum</tp:taxon-name-part></tp:taxon-name></italic> (from ex-holotype strain <named-content xmlns:xlink="http://www.w3.org/1999/xlink" content-type="dwc:institutional_code" xlink:type="simple">CGMCC</named-content> 3.18331) <bold>A–B</bold> 7 d old cultures on <abbrev xmlns:xlink="http://www.w3.org/1999/xlink" xlink:title="potato dextrose agar" id="ABBRID0EMFAK" xlink:type="simple">PDA</abbrev> <bold>C</bold> Colony on <abbrev xmlns:xlink="http://www.w3.org/1999/xlink" xlink:title="malt extract agar" id="ABBRID0ESFAK" xlink:type="simple">MEA</abbrev> producing conidia masses <bold>D–E</bold> Conidiogenous cells giving rise to conidia <bold>F</bold> Obovoid conidia <bold>G</bold> Globose to subglobose conidia. Scale bars = 10 μm.</p></caption><graphic xmlns:xlink="http://www.w3.org/1999/xlink" xlink:href="mycokeys-34-001-g008.jpg" position="float" orientation="portrait" xlink:type="simple" id="oo_200827.jpg"/></fig></tp:treatment-sec><ref-list><ref id="B12"><mixed-citation xmlns:xlink="http://www.w3.org/1999/xlink" xlink:type="simple">
          <person-group><name name-style="western"><surname>Ellis</surname><given-names>MB</given-names></name></person-group> (<year>1965</year>) <article-title>Dematiaceous <tp:taxon-name><tp:taxon-name-part taxon-name-part-type="above-genus">Hyphomycetes</tp:taxon-name-part></tp:taxon-name>. VI.</article-title> <source>Mycological Papers</source> <volume>103</volume>: <fpage>1</fpage>–<lpage>46</lpage>.</mixed-citation></ref><ref id="B14"><mixed-citation xmlns:xlink="http://www.w3.org/1999/xlink" xlink:type="simple">
          <person-group><name name-style="western"><surname>Ellis</surname><given-names>MB</given-names></name></person-group> (<year>1976</year>) <source>More Dematiaceous <tp:taxon-name><tp:taxon-name-part taxon-name-part-type="above-genus">Hyphomycetes</tp:taxon-name-part></tp:taxon-name>.</source> <publisher-name>CAB International Mycological Institute</publisher-name>, <publisher-loc>Kew</publisher-loc>, <size units="page">507 pp</size>.</mixed-citation></ref><ref id="B16"><mixed-citation xmlns:xlink="http://www.w3.org/1999/xlink" xlink:type="simple">
          <person-group><name name-style="western"><surname>Gjaerum</surname><given-names>HB</given-names></name></person-group> (<year>1967</year>) <article-title><italic><tp:taxon-name><tp:taxon-name-part taxon-name-part-type="genus">Arthrinium</tp:taxon-name-part> <tp:taxon-name-part taxon-name-part-type="species">morthieri</tp:taxon-name-part></tp:taxon-name></italic>, <italic><tp:taxon-name><tp:taxon-name-part taxon-name-part-type="genus">A.</tp:taxon-name-part> <tp:taxon-name-part taxon-name-part-type="species">fuckelii</tp:taxon-name-part></tp:taxon-name></italic> n. sp., and <italic><tp:taxon-name><tp:taxon-name-part taxon-name-part-type="genus">A.</tp:taxon-name-part> <tp:taxon-name-part taxon-name-part-type="species">ushuvaiense</tp:taxon-name-part></tp:taxon-name></italic>.</article-title> <source>Nytt magasin for Botanikk</source> <volume>14</volume>: <fpage>1</fpage>–<lpage>6</lpage>.</mixed-citation></ref><ref id="B37"><mixed-citation xmlns:xlink="http://www.w3.org/1999/xlink" xlink:type="simple">
          <person-group><name name-style="western"><surname>Pollack</surname><given-names>FG</given-names></name><name name-style="western"><surname>Benjamin</surname><given-names>CR</given-names></name></person-group> (<year>1969</year>) <ext-link xlink:type="simple" ext-link-type="doi" xlink:href="10.2307/3757360">https://doi.org/10.2307/3757360</ext-link></mixed-citation></ref><ref id="B21"><mixed-citation xmlns:xlink="http://www.w3.org/1999/xlink" xlink:type="simple">
          <person-group><name name-style="western"><surname>Hudson</surname><given-names>HJ</given-names></name><name name-style="western"><surname>McKenzie</surname><given-names>EHC</given-names></name><name name-style="western"><surname>Tommerup</surname><given-names>IC</given-names></name></person-group> (<year>1976</year>) <article-title>Conidial states of <italic><tp:taxon-name><tp:taxon-name-part taxon-name-part-type="genus">Apiospora</tp:taxon-name-part></tp:taxon-name></italic> Sacc.</article-title> <source>Transactions of the British Mycological Society</source> <volume>66</volume>: <fpage>359</fpage>–<lpage>362</lpage>. <ext-link xlink:type="simple" ext-link-type="doi" xlink:href="10.1016/S0007-1536(76)80075-7">https://doi.org/10.1016/S0007-1536(76)80075-7</ext-link></mixed-citation></ref><ref id="B4"><mixed-citation xmlns:xlink="http://www.w3.org/1999/xlink" xlink:type="simple">
          <person-group><name name-style="western"><surname>Calvo</surname><given-names>A</given-names></name><name name-style="western"><surname>Guarro</surname><given-names>J</given-names></name></person-group> (<year>1980</year>) <article-title><italic><tp:taxon-name><tp:taxon-name-part taxon-name-part-type="genus">Arthrinium</tp:taxon-name-part> <tp:taxon-name-part taxon-name-part-type="species">aureum</tp:taxon-name-part></tp:taxon-name></italic> sp. nov. from Spain.</article-title> <source>Transactions of the British Mycological Society</source> <volume>75</volume>: <fpage>156</fpage>–<lpage>157</lpage>. <ext-link xlink:type="simple" ext-link-type="doi" xlink:href="10.1016/S0007-1536(80)80208-7">https://doi.org/10.1016/S0007-1536(80)80208-7</ext-link></mixed-citation></ref><ref id="B27"><mixed-citation xmlns:xlink="http://www.w3.org/1999/xlink" xlink:type="simple">
          <person-group><name name-style="western"><surname>Khan</surname><given-names>KR</given-names></name><name name-style="western"><surname>Sullia</surname><given-names>SB</given-names></name></person-group> (<year>1980</year>) <article-title><tp:taxon-name><tp:taxon-name-part taxon-name-part-type="genus">Arthrinium</tp:taxon-name-part> <tp:taxon-name-part taxon-name-part-type="species">phaeospermum</tp:taxon-name-part> <tp:taxon-name-part taxon-name-part-type="infraspecific-rank">var.</tp:taxon-name-part> <tp:taxon-name-part taxon-name-part-type="variety">indicum</tp:taxon-name-part></tp:taxon-name> var. nov., a new market pathogen of cowpea, garden pea and french bean.</article-title> <source>Acta Botanica Indica</source> <volume>8</volume>: <fpage>103</fpage>–<lpage>104</lpage>.</mixed-citation></ref><ref id="B43"><mixed-citation xmlns:xlink="http://www.w3.org/1999/xlink" xlink:type="simple">
          <person-group><name name-style="western"><surname>Samuels</surname><given-names>GJ</given-names></name><name name-style="western"><surname>McKenzie</surname><given-names>EHC</given-names></name><name name-style="western"><surname>Buchanan</surname><given-names>DE</given-names></name></person-group> (<year>1981</year>) <article-title><tp:taxon-name><tp:taxon-name-part taxon-name-part-type="class">Ascomycetes</tp:taxon-name-part></tp:taxon-name> of New Zealand 3. Two new species of <italic><tp:taxon-name><tp:taxon-name-part taxon-name-part-type="genus">Apiospora</tp:taxon-name-part></tp:taxon-name></italic> and their <italic><tp:taxon-name><tp:taxon-name-part taxon-name-part-type="genus">Arthrinium</tp:taxon-name-part> <tp:taxon-name-part taxon-name-part-type="species">anamorphs</tp:taxon-name-part></tp:taxon-name></italic> on bamboo.</article-title> <source>New Zealand Journal of Botany</source> <volume>19</volume>: <fpage>137</fpage>–<lpage>149</lpage>. <ext-link xlink:type="simple" ext-link-type="doi" xlink:href="10.1080/0028825X.1981.10425113">https://doi.org/10.1080/0028825X.1981.10425113</ext-link></mixed-citation></ref><ref id="B1"><mixed-citation xmlns:xlink="http://www.w3.org/1999/xlink" xlink:type="simple">
          <person-group><name name-style="western"><surname>von Arx</surname><given-names>JA</given-names></name></person-group> (<year>1981</year>) The genera of fungi sporulating in pure culture (3<sup>rd</sup> edn). Cramer Vaduz, 424 pp.</mixed-citation></ref><ref id="B29"><mixed-citation xmlns:xlink="http://www.w3.org/1999/xlink" xlink:type="simple">
          <person-group><name name-style="western"><surname>Koskela</surname><given-names>P</given-names></name></person-group> (<year>1983</year>) <article-title><italic><tp:taxon-name><tp:taxon-name-part taxon-name-part-type="genus">Arthrinium</tp:taxon-name-part> <tp:taxon-name-part taxon-name-part-type="species">glahosum</tp:taxon-name-part></tp:taxon-name></italic>, a new hyphomycetous species.</article-title> <source>Karstenia</source> <volume>23</volume>: <fpage>13</fpage>–<lpage>14</lpage>. <ext-link xlink:type="simple" ext-link-type="doi" xlink:href="10.29203/ka.1983.218">https://doi.org/10.29203/ka.1983.218</ext-link></mixed-citation></ref><ref id="B28"><mixed-citation xmlns:xlink="http://www.w3.org/1999/xlink" xlink:type="simple">
          <person-group><name name-style="western"><surname>Kirk</surname><given-names>PM</given-names></name></person-group> (<year>1986</year>) <article-title>New or interesting microfungi. XV. Miscellaneous <tp:taxon-name><tp:taxon-name-part taxon-name-part-type="above-genus">hyphomycetes</tp:taxon-name-part></tp:taxon-name> from the British Isles.</article-title> <source>Transactions of the British Mycological Society</source> <volume>86</volume>: <fpage>409</fpage>–<lpage>428</lpage>. <ext-link xlink:type="simple" ext-link-type="doi" xlink:href="10.1016/S0007-1536(86)80185-1">https://doi.org/10.1016/S0007-1536(86)80185-1</ext-link></mixed-citation></ref><ref id="B30"><mixed-citation xmlns:xlink="http://www.w3.org/1999/xlink" xlink:type="simple">
          <person-group><name name-style="western"><surname>Larrondo</surname><given-names>JV</given-names></name><name name-style="western"><surname>Calvo</surname><given-names>MaA</given-names></name></person-group> (<year>1990</year>) <article-title>Two new species of <italic><tp:taxon-name><tp:taxon-name-part taxon-name-part-type="genus">Arthrinium</tp:taxon-name-part></tp:taxon-name></italic> from Spain.</article-title> <source>Mycologia</source> <volume>82</volume>: <fpage>396</fpage>–<lpage>398</lpage>. <ext-link xlink:type="simple" ext-link-type="doi" xlink:href="10.2307/3759915">https://doi.org/10.2307/3759915</ext-link></mixed-citation></ref><ref id="B31"><mixed-citation xmlns:xlink="http://www.w3.org/1999/xlink" xlink:type="simple">
          <person-group><name name-style="western"><surname>Larrondo</surname><given-names>JV</given-names></name><name name-style="western"><surname>Calvo</surname><given-names>MaA</given-names></name></person-group> (<year>1992</year>) <article-title>New contributions to the study of the genus <italic><tp:taxon-name><tp:taxon-name-part taxon-name-part-type="genus">Arthrinium</tp:taxon-name-part></tp:taxon-name></italic>.</article-title> <source>Mycologia</source> <volume>84</volume>: <fpage>475</fpage>–<lpage>478</lpage>. <ext-link xlink:type="simple" ext-link-type="doi" xlink:href="10.2307/3760203">https://doi.org/10.2307/3760203</ext-link></mixed-citation></ref><ref id="B34"><mixed-citation xmlns:xlink="http://www.w3.org/1999/xlink" xlink:type="simple">
          <person-group><name name-style="western"><surname>Müller</surname><given-names>E</given-names></name></person-group> (<year>1992</year>) <article-title>A new parasitic species of <italic><tp:taxon-name><tp:taxon-name-part taxon-name-part-type="genus">Apiospora</tp:taxon-name-part></tp:taxon-name></italic>.</article-title> <source>Boletin de la Sociedad Argentina de Botanica, La Plata</source> <volume>28</volume>: <fpage>201</fpage>–<lpage>203</lpage>.</mixed-citation></ref><ref id="B2"><mixed-citation xmlns:xlink="http://www.w3.org/1999/xlink" xlink:type="simple">
          <person-group><name name-style="western"><surname>Bhat</surname><given-names>DJ</given-names></name><name name-style="western"><surname>Kendrick</surname><given-names>WB</given-names></name></person-group> (<year>1993</year>) <article-title>Twenty-five new conidial fungi from the Western Ghats and the Andaman Islands (India).</article-title> <source>Mycotaxon</source> <volume>49</volume>: <fpage>19</fpage>–<lpage>90</lpage>.</mixed-citation></ref><ref id="B23"><mixed-citation xmlns:xlink="http://www.w3.org/1999/xlink" xlink:type="simple">
          <person-group><name name-style="western"><surname>Hyde</surname><given-names>KD</given-names></name><name name-style="western"><surname>Fröhlich</surname><given-names>J</given-names></name><name name-style="western"><surname>Taylor</surname><given-names>JE</given-names></name></person-group> (<year>1998</year>) <article-title><tp:taxon-name><tp:taxon-name-part taxon-name-part-type="kingdom">Fungi</tp:taxon-name-part></tp:taxon-name> from palms. XXXVI. Reflections on unitunicate ascomycetes with apiospores.</article-title> <source>Sydowia</source> <volume>50</volume>: <fpage>21</fpage>–<lpage>80</lpage>.</mixed-citation></ref><ref id="B26"><mixed-citation xmlns:xlink="http://www.w3.org/1999/xlink" xlink:type="simple">
          <person-group><name name-style="western"><surname>Jones</surname><given-names>EBG</given-names></name><name name-style="western"><surname>Sakayaroj</surname><given-names>J</given-names></name><name name-style="western"><surname>Suetrong</surname><given-names>S</given-names></name></person-group> et al. (<year>2009</year>) <article-title>Classification of marine <tp:taxon-name><tp:taxon-name-part taxon-name-part-type="phylum">Ascomycota</tp:taxon-name-part></tp:taxon-name>, anamorphic taxa and <tp:taxon-name><tp:taxon-name-part taxon-name-part-type="phylum">Basidiomycota</tp:taxon-name-part></tp:taxon-name>.</article-title> <source>Fungal Diversity</source> <volume>35</volume>: <fpage>1</fpage>–<lpage>187</lpage>.</mixed-citation></ref><ref id="B48"><mixed-citation xmlns:xlink="http://www.w3.org/1999/xlink" xlink:type="simple">
          <person-group><name name-style="western"><surname>Singh</surname><given-names>SM</given-names></name><name name-style="western"><surname>Yadav</surname><given-names>LS</given-names></name><name name-style="western"><surname>Singh</surname><given-names>PN</given-names></name><name name-style="western"><surname>Hepat</surname><given-names>R</given-names></name><name name-style="western"><surname>Sharma</surname><given-names>R</given-names></name><name name-style="western"><surname>Singh</surname><given-names>SK</given-names></name></person-group> (<year>2012</year>) <article-title><italic><tp:taxon-name><tp:taxon-name-part taxon-name-part-type="genus">Arthrinium</tp:taxon-name-part> <tp:taxon-name-part taxon-name-part-type="species">rasikravindrii</tp:taxon-name-part></tp:taxon-name></italic> sp. nov. from Svalbard, Norway.</article-title> <source>Mycotaxon</source> <volume>122</volume>: <fpage>449</fpage>–<lpage>460</lpage>. <ext-link xlink:type="simple" ext-link-type="doi" xlink:href="10.5248/122.449">https://doi.org/10.5248/122.449</ext-link></mixed-citation></ref><ref id="B9"><mixed-citation xmlns:xlink="http://www.w3.org/1999/xlink" xlink:type="simple">
          <person-group><name name-style="western"><surname>Crous</surname><given-names>PW</given-names></name><name name-style="western"><surname>Wingfield</surname><given-names>MJ</given-names></name><name name-style="western"><surname>Le Roux</surname><given-names>JJ</given-names></name></person-group> et al. (<year>2015</year>) <article-title>Fungal planet description sheets: 371–399.</article-title> <source>Persoonia</source> <volume>35</volume>: <fpage>264</fpage>–<lpage>327</lpage>. <ext-link xlink:type="simple" ext-link-type="doi" xlink:href="10.3767/003158515X690269">https://doi.org/10.3767/003158515X690269</ext-link></mixed-citation></ref><ref id="B46"><mixed-citation xmlns:xlink="http://www.w3.org/1999/xlink" xlink:type="simple">
          <person-group><name name-style="western"><surname>Sharma</surname><given-names>R</given-names></name><name name-style="western"><surname>Kulkarni</surname><given-names>G</given-names></name><name name-style="western"><surname>Sonawane</surname><given-names>MS</given-names></name><name name-style="western"><surname>Shouche</surname><given-names>YS</given-names></name></person-group> (<year>2014</year>) <article-title>A new endophytic species of <italic><tp:taxon-name><tp:taxon-name-part taxon-name-part-type="genus">Arthrinium</tp:taxon-name-part></tp:taxon-name></italic> (<tp:taxon-name><tp:taxon-name-part taxon-name-part-type="genus">Apiosporaceae</tp:taxon-name-part></tp:taxon-name>) from <italic><tp:taxon-name><tp:taxon-name-part taxon-name-part-type="genus">Jatropha</tp:taxon-name-part> <tp:taxon-name-part taxon-name-part-type="species">podagrica</tp:taxon-name-part></tp:taxon-name></italic>.</article-title> <source>Mycoscience</source> <volume>55</volume>: <fpage>118</fpage>–<lpage>123</lpage>. <ext-link xlink:type="simple" ext-link-type="doi" xlink:href="10.1016/j.myc.2013.06.004">https://doi.org/10.1016/j.myc.2013.06.004</ext-link></mixed-citation></ref><ref id="B45"><mixed-citation xmlns:xlink="http://www.w3.org/1999/xlink" xlink:type="simple">
          <person-group><name name-style="western"><surname>Senanayake</surname><given-names>IC</given-names></name><name name-style="western"><surname>Maharachchikumbura</surname><given-names>SS</given-names></name><name name-style="western"><surname>Hyde</surname><given-names>KD</given-names></name><name name-style="western"><surname>Bhat</surname><given-names>JD</given-names></name><name name-style="western"><surname>Jones</surname><given-names>EG</given-names></name><name name-style="western"><surname>McKenzie</surname><given-names>EH</given-names></name><name name-style="western"><surname>Dai</surname><given-names>DQ</given-names></name><name name-style="western"><surname>Daranagama</surname><given-names>DA</given-names></name><name name-style="western"><surname>Dayarathne</surname><given-names>MC</given-names></name><name name-style="western"><surname>Goonasekara</surname><given-names>ID</given-names></name><name name-style="western"><surname>Konta</surname><given-names>S</given-names></name></person-group> (<year>2015</year>) <article-title>Towards unraveling relationships in <italic><tp:taxon-name><tp:taxon-name-part taxon-name-part-type="genus">Xylariomycetidae</tp:taxon-name-part></tp:taxon-name></italic> (<tp:taxon-name><tp:taxon-name-part taxon-name-part-type="class">Sordariomycetes</tp:taxon-name-part></tp:taxon-name>).</article-title> <source>Fungal Diversity</source> <volume>73</volume>: <fpage>73</fpage>–<lpage>144</lpage>. <ext-link xlink:type="simple" ext-link-type="doi" xlink:href="10.1007/s13225-015-0340-y">https://doi.org/10.1007/s13225-015-0340-y</ext-link></mixed-citation></ref><ref id="B24"><mixed-citation xmlns:xlink="http://www.w3.org/1999/xlink" xlink:type="simple">
          <person-group><name name-style="western"><surname>Hyde</surname><given-names>KD</given-names></name><name name-style="western"><surname>Hongsanan</surname><given-names>S</given-names></name><name name-style="western"><surname>Jeewon</surname><given-names>R</given-names></name></person-group> et al. (<year>2016</year>) <article-title>Fungal diversity notes 367–490: taxonomic and phylogenetic contributions to fungal taxa.</article-title> <source>Fungal Diversity</source> <volume>80</volume>: <fpage>1</fpage>–<lpage>270</lpage>. <ext-link xlink:type="simple" ext-link-type="doi" xlink:href="10.1007/s13225-016-0373-x">https://doi.org/10.1007/s13225-016-0373-x</ext-link></mixed-citation></ref></ref-list></tp:taxon-treatment>
