# Supplementary material for: Eight new Arthrinium species from China
Source: MycoKeys. 2018 May 3;(34):1–24. doi: 10.3897/mycokeys.34.24221 (PMC5945706; doi:10.3897/mycokeys.34.24221)
Supplement: XML Treatment for Arthrinium pseudoparenchymaticum [file mycokeys.34.24221-treatment7.xml]

<!DOCTYPE tp:taxon-treatment
  PUBLIC "-//TaxonX//DTD Taxonomic Treatment Publishing DTD v0 20100105//EN" "tax-treatment-NSO.dtd">
<tp:taxon-treatment xmlns:tp="http://www.plazi.org/taxpub"><tp:treatment-meta><kwd-group><label>Taxon classification</label><kwd><named-content xmlns:xlink="http://www.w3.org/1999/xlink" content-type="kingdom">Fungi</named-content></kwd><kwd><named-content xmlns:xlink="http://www.w3.org/1999/xlink" content-type="order">Xylariales</named-content></kwd><kwd><named-content xmlns:xlink="http://www.w3.org/1999/xlink" content-type="family">Apiosporaceae</named-content></kwd></kwd-group><mixed-citation publication-type="journal"><person-group><name><surname>Wang</surname><given-names>Mei</given-names></name><name><surname>Tan</surname><given-names>Xiao-Ming</given-names></name><name><surname>Liu</surname><given-names>Fang</given-names></name><name><surname>Cai</surname><given-names>Lei</given-names></name></person-group><article-title>Eight new <italic><tp:taxon-name><tp:taxon-name-part taxon-name-part-type="genus" reg="Arthrinium">Arthrinium</tp:taxon-name-part></tp:taxon-name></italic> species from China</article-title><source>MycoKeys</source><day>3</day><month>5</month><year>2018</year><volume>2018</volume><issue>34</issue><fpage>1</fpage><lpage>24</lpage><pub-id pub-id-type="doi">10.3897/mycokeys.34.24221</pub-id></mixed-citation></tp:treatment-meta><tp:nomenclature><tp:taxon-name>
            <tp:taxon-name-part taxon-name-part-type="genus" reg="Arthrinium">Arthrinium</tp:taxon-name-part>
            <tp:taxon-name-part taxon-name-part-type="species" reg="pseudoparenchymaticum">pseudoparenchymaticum</tp:taxon-name-part>
            <object-id xmlns:xlink="http://www.w3.org/1999/xlink" content-type="mycobank" xlink:type="simple">824912</object-id>
          </tp:taxon-name><tp:taxon-authority>M. Wang &amp; L. Cai</tp:taxon-authority><tp:taxon-status xmlns:xlink="http://www.w3.org/1999/xlink" xlink:type="simple">sp. nov.</tp:taxon-status><xref ref-type="fig" rid="F9">Figure 9</xref></tp:nomenclature><tp:treatment-sec sec-type="material" id="SECID0EOHAK"><title>Type.</title><p>CHINA, Guangdong Province, on bamboo, Jul. 2016, D.W. Xiao, (holotype: <named-content xmlns:xlink="http://www.w3.org/1999/xlink" content-type="dwc:institutional_code" xlink:type="simple">HMAS</named-content> 247189; culture ex-type: <named-content xmlns:xlink="http://www.w3.org/1999/xlink" content-type="dwc:institutional_code" xlink:type="simple">CGMCC</named-content> 3.18336 = LC7234).</p></tp:treatment-sec><tp:treatment-sec sec-type="etymology" id="SECID0E5HAK"><title>Etymology.</title><p>Referring to the pseudoparenchymatous hyphae.</p></tp:treatment-sec><tp:treatment-sec sec-type="description" id="SECID0EDIAK"><title>Description.</title><p>Hyphae hyaline to pale brown, branched, septate, 1.5–5.0 μm diam., pseudoparenchymatous. Conidiophores aggregated in hyaline to light brown sporodochia, smooth, usually unbranched, up to 40 μm long, 3–6 μm width. Conidiogenous cells hyaline to pale yellow, smooth to finely roughened, subcylindrical to doliiform, 8.0–18.5 × 3.0–8.5μm (<italic>x̄</italic> = 13.7 ± 3.2 × 5.4 ± 1.2, n = 30). Conidia pale to dark brown, smooth, finely guttulate, globose to subglobose, 13.5–27.0 × 12.0–23.5 μm (<italic>x̄</italic> = 20.2 ± 2.5 × 17.1 ± 2.4, n = 50). Sometimes lobed or dentate, polygonal or irregular in surface view.</p></tp:treatment-sec><tp:treatment-sec sec-type="description" id="SECID0ENIAK"><title>Culture characteristics.</title><p>On <abbrev xmlns:xlink="http://www.w3.org/1999/xlink" xlink:title="potato dextrose agar" id="ABBRID0ETIAK" xlink:type="simple">PDA</abbrev>, colonies flat, spreading, margin circular, with moderate aerial mycelia, initially white, becoming grey on surface, reverse smoke-grey without patches, reaching 9 cm in 8 days at 25 °C. On <abbrev xmlns:xlink="http://www.w3.org/1999/xlink" xlink:title="malt extract agar" id="ABBRID0EXIAK" xlink:type="simple">MEA</abbrev>, surface pale luteous to grey with abundant mycelia, reverse greyish without patches.</p></tp:treatment-sec><tp:treatment-sec sec-type="material" id="SECID0E2IAK"><title>Other specimens examined.</title><p>CHINA, Guangdong Province, on bamboo, Jul. 2016, D.W. Xiao, living culture LC8173; ibid. living culture LC8174.</p></tp:treatment-sec><tp:treatment-sec sec-type="notes" id="SECID0EAJAK"><title>Notes.</title><p>
            <italic><tp:taxon-name><tp:taxon-name-part taxon-name-part-type="genus" reg="Arthrinium">Arthrinium</tp:taxon-name-part> <tp:taxon-name-part taxon-name-part-type="species" reg="pseudoparenchymaticum">pseudoparenchymaticum</tp:taxon-name-part></tp:taxon-name></italic> is closely related to <italic><tp:taxon-name><tp:taxon-name-part taxon-name-part-type="genus" reg="Arthrinium">A.</tp:taxon-name-part> <tp:taxon-name-part taxon-name-part-type="species" reg="hyphopodii">hyphopodii</tp:taxon-name-part></tp:taxon-name></italic> (94% sequence similarity in <abbrev xmlns:xlink="http://www.w3.org/1999/xlink" xlink:title="transcribed spacer" id="ABBRID0E3JAK" xlink:type="simple">ITS</abbrev>), but differs in its much larger conidia (13.5–27.0 × 12.0–23.5 μm vs. 5–10 × 4–8 μm), the absence of hyphopodia and the presence of dentate conidia.</p><fig id="F9" position="float" orientation="portrait"><label>Figure 9.</label><caption><p>
                <italic><tp:taxon-name><tp:taxon-name-part taxon-name-part-type="genus" reg="Arthrinium">Arthrinium</tp:taxon-name-part> <tp:taxon-name-part taxon-name-part-type="species" reg="pseudoparenchymaticum">pseudoparenchymaticum</tp:taxon-name-part></tp:taxon-name></italic> (from ex-holotype strain <named-content xmlns:xlink="http://www.w3.org/1999/xlink" content-type="dwc:institutional_code" xlink:type="simple">CGMCC</named-content> 3.18336) <bold>A–B</bold> 8 d old cultures on <abbrev xmlns:xlink="http://www.w3.org/1999/xlink" xlink:title="potato dextrose agar" id="ABBRID0E1KAK" xlink:type="simple">PDA</abbrev> <bold>C</bold> Colony on <abbrev xmlns:xlink="http://www.w3.org/1999/xlink" xlink:title="malt extract agar" id="ABBRID0EALAK" xlink:type="simple">MEA</abbrev> producing conidia masses <bold>D–E</bold> Conidiogenous cells giving rise to conidia <bold>F–G</bold> Dentate conidia <bold>H</bold> Globose conidia. Scale bars = 10 μm.</p></caption><graphic xmlns:xlink="http://www.w3.org/1999/xlink" xlink:href="mycokeys-34-001-g009.jpg" position="float" orientation="portrait" xlink:type="simple" id="oo_200829.jpg"/></fig></tp:treatment-sec></tp:taxon-treatment>
