# Supplementary material for: Eight new Arthrinium species from China
Source: MycoKeys. 2018 May 3;(34):1–24. doi: 10.3897/mycokeys.34.24221 (PMC5945706; doi:10.3897/mycokeys.34.24221)
Supplement: XML Treatment for Arthrinium subroseum [file mycokeys.34.24221-treatment8.xml]

<!DOCTYPE tp:taxon-treatment
  PUBLIC "-//TaxonX//DTD Taxonomic Treatment Publishing DTD v0 20100105//EN" "tax-treatment-NSO.dtd">
<tp:taxon-treatment xmlns:tp="http://www.plazi.org/taxpub"><tp:treatment-meta><kwd-group><label>Taxon classification</label><kwd><named-content xmlns:xlink="http://www.w3.org/1999/xlink" content-type="kingdom">Fungi</named-content></kwd><kwd><named-content xmlns:xlink="http://www.w3.org/1999/xlink" content-type="order">Xylariales</named-content></kwd><kwd><named-content xmlns:xlink="http://www.w3.org/1999/xlink" content-type="family">Apiosporaceae</named-content></kwd></kwd-group><mixed-citation publication-type="journal"><person-group><name><surname>Wang</surname><given-names>Mei</given-names></name><name><surname>Tan</surname><given-names>Xiao-Ming</given-names></name><name><surname>Liu</surname><given-names>Fang</given-names></name><name><surname>Cai</surname><given-names>Lei</given-names></name></person-group><article-title>Eight new <italic><tp:taxon-name><tp:taxon-name-part taxon-name-part-type="genus" reg="Arthrinium">Arthrinium</tp:taxon-name-part></tp:taxon-name></italic> species from China</article-title><source>MycoKeys</source><day>3</day><month>5</month><year>2018</year><volume>2018</volume><issue>34</issue><fpage>1</fpage><lpage>24</lpage><pub-id pub-id-type="doi">10.3897/mycokeys.34.24221</pub-id></mixed-citation></tp:treatment-meta><tp:nomenclature><tp:taxon-name>
            <tp:taxon-name-part taxon-name-part-type="genus" reg="Arthrinium">Arthrinium</tp:taxon-name-part>
            <tp:taxon-name-part taxon-name-part-type="species" reg="subroseum">subroseum</tp:taxon-name-part>
            <object-id xmlns:xlink="http://www.w3.org/1999/xlink" content-type="mycobank" xlink:type="simple">824913</object-id>
          </tp:taxon-name><tp:taxon-authority>M. Wang &amp; L. Cai</tp:taxon-authority><tp:taxon-status xmlns:xlink="http://www.w3.org/1999/xlink" xlink:type="simple">sp. nov.</tp:taxon-status><xref ref-type="fig" rid="F10">Figure 10</xref><!--PageBreak--></tp:nomenclature><tp:treatment-sec sec-type="material" id="SECID0E4MAK"><title>Type.</title><p>CHINA, Jiangxi Province, on bamboo, 1 Jul. 2016, J.E. Huang, (holotype: <named-content xmlns:xlink="http://www.w3.org/1999/xlink" content-type="dwc:institutional_code" xlink:type="simple">HMAS</named-content> 247190; culture ex-type: CGMCC3.18337 = LC7292).</p></tp:treatment-sec><tp:treatment-sec sec-type="etymology" id="SECID0EINAK"><title>Etymology.</title><p>Named after the colour of colony on <abbrev xmlns:xlink="http://www.w3.org/1999/xlink" xlink:title="potato dextrose agar" id="ABBRID0EONAK" xlink:type="simple">PDA</abbrev>, pinkish.</p></tp:treatment-sec><tp:treatment-sec sec-type="description" id="SECID0ESNAK"><title>Description.</title><p>Hyphae hyaline to pale brown, branched, septate, 1.5–6.0 μm diam. Conidiophores hyaline to pale brown, smooth, erect or ascending, simple, flexuous, subcylindrical, clustered in groups. Conidiophores aggregated in brown sporodochia, smooth, hyaline to brown, up to 20 μm long, 2–4.5 μm width. Conidiogenous cells pale brown, smooth, doliiform to subcylindrical, 3.0–6.5 × 2.0–5.0 μm (<italic>x̄</italic> = 4.7 ± 1.2 × 3.7 ± 0.9, n = 30). Conidia pale brown to dark brown, smooth, globose to subglobose or ellipsoidal, 12.0–17.5 × 9.0–16.0 μm (<italic>x̄</italic> = 14.9 ± 1.4 × 11.8 ± 1.8, n = 50).</p></tp:treatment-sec><tp:treatment-sec sec-type="description" id="SECID0E3NAK"><title>Culture characteristics.</title><p>On <abbrev xmlns:xlink="http://www.w3.org/1999/xlink" xlink:title="potato dextrose agar" id="ABBRID0ECOAK" xlink:type="simple">PDA</abbrev>, colonies flat, spreading, margin circular, with moderate aerial mycelia, initially white, becoming light pink on surface, reverse peach-puff without patches, reaching 10 cm in 8 days at 25 °C. On <abbrev xmlns:xlink="http://www.w3.org/1999/xlink" xlink:title="malt extract agar" id="ABBRID0EGOAK" xlink:type="simple">MEA</abbrev>, surface blackish-green with abundant mycelia, reverse with patches of greyish.</p></tp:treatment-sec><tp:treatment-sec sec-type="Other specimens" id="SECID0EKOAK"><title>Other specimens.</title><p>CHINA, Jiangxi Province, on bamboo, 1 Jul. 2016, J.E. Huang, living culture LC7215; ibid. living culture LC7291.</p></tp:treatment-sec><tp:treatment-sec sec-type="notes" id="SECID0EPOAK"><title>Notes.</title><p>Three strains representing <italic><tp:taxon-name><tp:taxon-name-part taxon-name-part-type="genus" reg="Arthrinium">A.</tp:taxon-name-part> <tp:taxon-name-part taxon-name-part-type="species" reg="subroseum">subroseum</tp:taxon-name-part></tp:taxon-name></italic> clustered in a well-supported clade, closely related to <italic><tp:taxon-name><tp:taxon-name-part taxon-name-part-type="genus" reg="Arthrinium">A.</tp:taxon-name-part> <tp:taxon-name-part taxon-name-part-type="species" reg="garethjonesii">garethjonesii</tp:taxon-name-part></tp:taxon-name></italic> (94% sequence similarity in <abbrev xmlns:xlink="http://www.w3.org/1999/xlink" xlink:title="transcribed spacer" id="ABBRID0ELPAK" xlink:type="simple">ITS</abbrev>) and <italic><tp:taxon-name><tp:taxon-name-part taxon-name-part-type="genus" reg="Arthrinium">A.</tp:taxon-name-part> <tp:taxon-name-part taxon-name-part-type="species" reg="bambusae">bambusae</tp:taxon-name-part></tp:taxon-name></italic> (98% sequence similarity in <abbrev xmlns:xlink="http://www.w3.org/1999/xlink" xlink:title="transcribed spacer" id="ABBRID0E1PAK" xlink:type="simple">ITS</abbrev>; 92% in <abbrev xmlns:xlink="http://www.w3.org/1999/xlink" xlink:title="beta-tubulin" id="ABBRID0E5PAK" xlink:type="simple">TUB2</abbrev>; 96% in <abbrev xmlns:xlink="http://www.w3.org/1999/xlink" xlink:title="translation elongation factor 1-alpha" id="ABBRID0ECQAK" xlink:type="simple">TEF1</abbrev>). However, <!--PageBreak--><italic><tp:taxon-name><tp:taxon-name-part taxon-name-part-type="genus" reg="Arthrinium">A.</tp:taxon-name-part> <tp:taxon-name-part taxon-name-part-type="species" reg="subroseum">subroseum</tp:taxon-name-part></tp:taxon-name></italic> differs from <italic><tp:taxon-name><tp:taxon-name-part taxon-name-part-type="genus" reg="Arthrinium">A.</tp:taxon-name-part> <tp:taxon-name-part taxon-name-part-type="species" reg="bambusae">bambusae</tp:taxon-name-part></tp:taxon-name></italic> in the morphology of conidiophores (erect or ascending, clustered in groups in <italic><tp:taxon-name><tp:taxon-name-part taxon-name-part-type="genus" reg="Arthrinium">A.</tp:taxon-name-part> <tp:taxon-name-part taxon-name-part-type="species" reg="subroseum">subroseum</tp:taxon-name-part></tp:taxon-name></italic> vs. reduced to conidiogenous cells in <italic><tp:taxon-name><tp:taxon-name-part taxon-name-part-type="genus" reg="Arthrinium">A.</tp:taxon-name-part> <tp:taxon-name-part taxon-name-part-type="species" reg="bambusae">bambusae</tp:taxon-name-part></tp:taxon-name></italic>). <italic><tp:taxon-name><tp:taxon-name-part taxon-name-part-type="genus" reg="Arthrinium">Arthrinium</tp:taxon-name-part> <tp:taxon-name-part taxon-name-part-type="species" reg="subroseum">subroseum</tp:taxon-name-part></tp:taxon-name></italic> is not morphologically comparable to <italic><tp:taxon-name><tp:taxon-name-part taxon-name-part-type="genus" reg="Arthrinium">A.</tp:taxon-name-part> <tp:taxon-name-part taxon-name-part-type="species" reg="garethjonesii">garethjonesii</tp:taxon-name-part></tp:taxon-name></italic>, whose asexual morph is undetermined (<xref ref-type="bibr" rid="B10">Dai et al. 2016b</xref>).</p><fig id="F10" position="float" orientation="portrait"><label>Figure 10.</label><caption><p>
                <italic><tp:taxon-name><tp:taxon-name-part taxon-name-part-type="genus" reg="Arthrinium">Arthrinium</tp:taxon-name-part> <tp:taxon-name-part taxon-name-part-type="species" reg="subroseum">subroseum</tp:taxon-name-part></tp:taxon-name></italic> (from ex-holotype strain CGMCC3.18337) <bold>A–B</bold> 10 d old cultures on <abbrev xmlns:xlink="http://www.w3.org/1999/xlink" xlink:title="potato dextrose agar" id="ABBRID0ECTAK" xlink:type="simple">PDA</abbrev> <bold>C</bold> Colony on <abbrev xmlns:xlink="http://www.w3.org/1999/xlink" xlink:title="malt extract agar" id="ABBRID0EITAK" xlink:type="simple">MEA</abbrev> producing conidia masses <bold>D–E</bold> Conidiogenous cells giving rise to conidia <bold>F–G</bold> Conidia. Scale bars = 10 μm.</p></caption><graphic xmlns:xlink="http://www.w3.org/1999/xlink" xlink:href="mycokeys-34-001-g010.jpg" position="float" orientation="portrait" xlink:type="simple" id="oo_200831.jpg"/></fig></tp:treatment-sec><ref-list><ref id="B10"><mixed-citation xmlns:xlink="http://www.w3.org/1999/xlink" xlink:type="simple">
          <person-group><name name-style="western"><surname>Dai</surname><given-names>DQ</given-names></name><name name-style="western"><surname>Jiang</surname><given-names>HB</given-names></name><name name-style="western"><surname>Tang</surname><given-names>LZ</given-names></name><name name-style="western"><surname>Bhat</surname><given-names>DJ</given-names></name></person-group> (<year>2016b</year>) <article-title>Two new species of <italic><tp:taxon-name><tp:taxon-name-part taxon-name-part-type="genus">Arthrinium</tp:taxon-name-part></tp:taxon-name></italic> (<italic><tp:taxon-name><tp:taxon-name-part taxon-name-part-type="genus">Apiosporaceae</tp:taxon-name-part></tp:taxon-name></italic>, <italic><tp:taxon-name><tp:taxon-name-part taxon-name-part-type="genus">Xylariales</tp:taxon-name-part></tp:taxon-name></italic>) associated with bamboo from Yunnan, China.</article-title> <source>Mycosphere</source> <volume>7</volume>: <fpage>1332</fpage>–<lpage>1345</lpage>. <ext-link xlink:type="simple" ext-link-type="doi" xlink:href="10.5943/mycosphere/7/9/7">https://doi.org/10.5943/mycosphere/7/9/7</ext-link></mixed-citation></ref></ref-list></tp:taxon-treatment>
